# Supplementary material for: Galkinius Perreault, 2014 or Darwiniella (Anderson, 1992)? A new coral-associated barnacle sharing characteristics of these two genera in Pacific waters (Crustacea, Cirripedia, Thoracica, Pyrgomatidae)
Source: Zookeys. 2017 Dec 7;(719):1–22. doi: 10.3897/zookeys.719.12471 (PMC5740467; doi:10.3897/zookeys.719.12471)
Supplement: XML Treatment for Galkinius [file zookeys.719.12471-treatment1.xml]

<!DOCTYPE tp:taxon-treatment
  PUBLIC "-//TaxonX//DTD Taxonomic Treatment Publishing DTD v0 20100105//EN" "tax-treatment-NSO.dtd">
<tp:taxon-treatment xmlns:tp="http://www.plazi.org/taxpub"><tp:treatment-meta><kwd-group><label>Taxon classification</label><kwd><named-content xmlns:xlink="http://www.w3.org/1999/xlink" content-type="kingdom">Animalia</named-content></kwd><kwd><named-content xmlns:xlink="http://www.w3.org/1999/xlink" content-type="order">Sessilia</named-content></kwd><kwd><named-content xmlns:xlink="http://www.w3.org/1999/xlink" content-type="family">Pyrgomatidae</named-content></kwd></kwd-group><mixed-citation publication-type="journal"><person-group><name><surname>Chan</surname><given-names>Benny Kwok Kan</given-names></name><name><surname>Liu</surname><given-names>Jennie Chien Wen</given-names></name></person-group><article-title>
          <italic><tp:taxon-name><tp:taxon-name-part taxon-name-part-type="genus" reg="Galkinius">Galkinius</tp:taxon-name-part></tp:taxon-name></italic> Perreault, 2014 or <italic><tp:taxon-name><tp:taxon-name-part taxon-name-part-type="genus" reg="Darwiniella">Darwiniella</tp:taxon-name-part></tp:taxon-name></italic> (Anderson, 1992)? A new coral-associated barnacle sharing characteristics of these two genera in Pacific waters (<tp:taxon-name><tp:taxon-name-part taxon-name-part-type="subphylum">Crustacea</tp:taxon-name-part></tp:taxon-name>, <tp:taxon-name><tp:taxon-name-part taxon-name-part-type="infraclass">Cirripedia</tp:taxon-name-part></tp:taxon-name>, <tp:taxon-name><tp:taxon-name-part taxon-name-part-type="superorder">Thoracica</tp:taxon-name-part></tp:taxon-name>, <tp:taxon-name><tp:taxon-name-part taxon-name-part-type="family">Pyrgomatidae</tp:taxon-name-part></tp:taxon-name>)</article-title><source>Zookeys</source><day>7</day><month>12</month><year>2017</year><volume>2017</volume><issue>719</issue><fpage>1</fpage><lpage>22</lpage><pub-id pub-id-type="doi">10.3897/zookeys.719.12471</pub-id></mixed-citation></tp:treatment-meta><tp:nomenclature><label>Genus</label><tp:taxon-name>
              <tp:taxon-name-part taxon-name-part-type="genus" reg="Galkinius">Galkinius</tp:taxon-name-part>
            </tp:taxon-name><tp:taxon-authority>Perreault, 2014</tp:taxon-authority></tp:nomenclature><tp:treatment-sec sec-type="diagnosis" id="SECID0EJEAE"><title>Diagnosis (emended).</title><p>Shell wall fused or four plated, flat, with high radial ridges at the junction with coral skeleton. Scutum and tergum fused, the two parts being <!--PageBreak-->approximately subequal. Adductor ridge and lateral depressor muscle scars absent, adductor plate and rostral tooth present. Tergal spur well developed and wide. Apertural frill coloured and spotted. Maxilla and cirri with numerous dark spots and bands.</p></tp:treatment-sec><tp:treatment-sec sec-type="type species" id="SECID0EREAE"><title>Type species.</title><p>
              <italic><tp:taxon-name><tp:taxon-name-part taxon-name-part-type="genus" reg="Galkinius">Galkinius</tp:taxon-name-part> <tp:taxon-name-part taxon-name-part-type="species" reg="indica">indica</tp:taxon-name-part></tp:taxon-name></italic> (Annandale, 1924).</p></tp:treatment-sec><tp:treatment-sec sec-type="remarks" id="SECID0ECFAE"><title>Remarks.</title><p>In the original diagnosis of <italic><tp:taxon-name><tp:taxon-name-part taxon-name-part-type="genus" reg="Galkinius">Galkinius</tp:taxon-name-part></tp:taxon-name></italic>, the shell consisted of four separated plates and the fused scutum and tergum, which differs from <italic><tp:taxon-name><tp:taxon-name-part taxon-name-part-type="genus" reg="Darwiniella">Darwiniella</tp:taxon-name-part></tp:taxon-name></italic> which has a fused shell as well as a fused scutum and tergum. In the present study, a new species of <italic><tp:taxon-name><tp:taxon-name-part taxon-name-part-type="genus" reg="Galkinius">Galkinius</tp:taxon-name-part></tp:taxon-name></italic> was identified as having a fused shell wall. Therefore it is necessary to emend the diagnosis of <italic><tp:taxon-name><tp:taxon-name-part taxon-name-part-type="genus" reg="Galkinius">Galkinius</tp:taxon-name-part></tp:taxon-name></italic>to accommodate this species (see discussion below). <italic><tp:taxon-name><tp:taxon-name-part taxon-name-part-type="genus" reg="Galkinius">Galkinius</tp:taxon-name-part></tp:taxon-name></italic> differs from <italic><tp:taxon-name><tp:taxon-name-part taxon-name-part-type="genus" reg="Darwiniella">Darwiniella</tp:taxon-name-part></tp:taxon-name></italic> in having much wider tergal spur and tergal furrow. Height of the adductor ridge of the scutum in <italic><tp:taxon-name><tp:taxon-name-part taxon-name-part-type="genus" reg="Darwiniella">Darwiniella</tp:taxon-name-part></tp:taxon-name></italic> is much greater than in species of <italic><tp:taxon-name><tp:taxon-name-part taxon-name-part-type="genus" reg="Galkinius">Galkinius</tp:taxon-name-part></tp:taxon-name></italic>. In <italic><tp:taxon-name><tp:taxon-name-part taxon-name-part-type="genus" reg="Darwiniella">Darwiniella</tp:taxon-name-part></tp:taxon-name></italic>, the height of adductor ridge is approximately 2/3 to 1/2 total height of scutum. In <italic><tp:taxon-name><tp:taxon-name-part taxon-name-part-type="genus" reg="Galkinius">Galkinius</tp:taxon-name-part></tp:taxon-name></italic>, height of adductor plate is often approximately 1/3 of the total height of scutum. Maxilla of <italic><tp:taxon-name><tp:taxon-name-part taxon-name-part-type="genus" reg="Galkinius">Galkinius</tp:taxon-name-part></tp:taxon-name></italic> and cirri with large number of coloured spots and bands, when compared to <italic><tp:taxon-name><tp:taxon-name-part taxon-name-part-type="genus" reg="Darwiniella">Darwiniella</tp:taxon-name-part></tp:taxon-name></italic>. The apertural frills of <italic><tp:taxon-name><tp:taxon-name-part taxon-name-part-type="genus" reg="Darwniella">Darwniella</tp:taxon-name-part> <tp:taxon-name-part taxon-name-part-type="species" reg="angularis">angularis</tp:taxon-name-part></tp:taxon-name></italic> and <italic><tp:taxon-name><tp:taxon-name-part taxon-name-part-type="genus" reg="Darwiniella">D.</tp:taxon-name-part> <tp:taxon-name-part taxon-name-part-type="species" reg="conjugatum">conjugatum</tp:taxon-name-part></tp:taxon-name></italic> are white, while <italic><tp:taxon-name><tp:taxon-name-part taxon-name-part-type="genus" reg="Galkinius">Galkinius</tp:taxon-name-part></tp:taxon-name></italic> has a coloured or spotted aperture frill.</p></tp:treatment-sec></tp:taxon-treatment>
