# Supplementary material for: Galkinius Perreault, 2014 or Darwiniella (Anderson, 1992)? A new coral-associated barnacle sharing characteristics of these two genera in Pacific waters (Crustacea, Cirripedia, Thoracica, Pyrgomatidae)
Source: Zookeys. 2017 Dec 7;(719):1–22. doi: 10.3897/zookeys.719.12471 (PMC5740467; doi:10.3897/zookeys.719.12471)
Supplement: XML Treatment for Galkinius maculosus [file zookeys.719.12471-treatment2.xml]

<!DOCTYPE tp:taxon-treatment
  PUBLIC "-//TaxonX//DTD Taxonomic Treatment Publishing DTD v0 20100105//EN" "tax-treatment-NSO.dtd">
<tp:taxon-treatment xmlns:tp="http://www.plazi.org/taxpub"><tp:treatment-meta><kwd-group><label>Taxon classification</label><kwd><named-content xmlns:xlink="http://www.w3.org/1999/xlink" content-type="kingdom">Animalia</named-content></kwd><kwd><named-content xmlns:xlink="http://www.w3.org/1999/xlink" content-type="order">Sessilia</named-content></kwd><kwd><named-content xmlns:xlink="http://www.w3.org/1999/xlink" content-type="family">Pyrgomatidae</named-content></kwd></kwd-group><mixed-citation publication-type="journal"><person-group><name><surname>Chan</surname><given-names>Benny Kwok Kan</given-names></name><name><surname>Liu</surname><given-names>Jennie Chien Wen</given-names></name></person-group><article-title>
          <italic><tp:taxon-name><tp:taxon-name-part taxon-name-part-type="genus" reg="Galkinius">Galkinius</tp:taxon-name-part></tp:taxon-name></italic> Perreault, 2014 or <italic><tp:taxon-name><tp:taxon-name-part taxon-name-part-type="genus" reg="Darwiniella">Darwiniella</tp:taxon-name-part></tp:taxon-name></italic> (Anderson, 1992)? A new coral-associated barnacle sharing characteristics of these two genera in Pacific waters (<tp:taxon-name><tp:taxon-name-part taxon-name-part-type="subphylum">Crustacea</tp:taxon-name-part></tp:taxon-name>, <tp:taxon-name><tp:taxon-name-part taxon-name-part-type="infraclass">Cirripedia</tp:taxon-name-part></tp:taxon-name>, <tp:taxon-name><tp:taxon-name-part taxon-name-part-type="superorder">Thoracica</tp:taxon-name-part></tp:taxon-name>, <tp:taxon-name><tp:taxon-name-part taxon-name-part-type="family">Pyrgomatidae</tp:taxon-name-part></tp:taxon-name>)</article-title><source>Zookeys</source><day>7</day><month>12</month><year>2017</year><volume>2017</volume><issue>719</issue><fpage>1</fpage><lpage>22</lpage><pub-id pub-id-type="doi">10.3897/zookeys.719.12471</pub-id></mixed-citation></tp:treatment-meta><tp:nomenclature><tp:taxon-name>
              <tp:taxon-name-part taxon-name-part-type="genus" reg="Galkinius">Galkinius</tp:taxon-name-part>
              <tp:taxon-name-part taxon-name-part-type="species" reg="maculosus">maculosus</tp:taxon-name-part>
              <object-id xmlns:xlink="http://www.w3.org/1999/xlink" content-type="zoobank" xlink:type="simple">http://zoobank.org/E4DA73E3-3E73-4F6C-B238-704943136D65</object-id>
            </tp:taxon-name><tp:taxon-status xmlns:xlink="http://www.w3.org/1999/xlink" xlink:type="simple">sp. n.</tp:taxon-status></tp:nomenclature><tp:treatment-sec sec-type="material" id="SECID0EAKAE"><title>Material examined.</title><p>HOLOTYPE. ASIZCR000343, SE of Dongsha outer atoll, Taiwan (<named-content xmlns:xlink="http://www.w3.org/1999/xlink" content-type="dwc:verbatimCoordinates" xlink:type="simple"><named-content content-type="geo-json" specific-use="{&#34;type&#34;:&#34;Point&#34;,&#34;coordinates&#34;:[116.885717,20.615617]}" id="NCID0EJKAE" xlink:type="simple">20°36.937'N, 116°53.143'E</named-content></named-content>), June 2015, coll. Pei-Chen Tsai,Yao-Fong Tsao, and Yen-Wei Chang, on coral host <italic><tp:taxon-name><tp:taxon-name-part taxon-name-part-type="genus" reg="Lobophyllia">Lobophyllia</tp:taxon-name-part></tp:taxon-name></italic> de Blainville, 1830 sp. PARATYPES. ASIZCR000344, NW of Dongsha Atoll, Taiwan (<named-content xmlns:xlink="http://www.w3.org/1999/xlink" content-type="dwc:verbatimCoordinates" xlink:type="simple"><named-content content-type="geo-json" specific-use="{&#34;type&#34;:&#34;Point&#34;,&#34;coordinates&#34;:[116.868500,20.602883]}" id="NCID0EYKAE" xlink:type="simple">20°36.173'N, 116°52.110'E</named-content></named-content>), May 2015, coll. Pei-Chen Tsai,Yao-Fong Tsao, and Yen-Wei Chang, on coral host <italic><tp:taxon-name><tp:taxon-name-part taxon-name-part-type="genus" reg="Lobophyllia">Lobophyllia</tp:taxon-name-part></tp:taxon-name></italic> sp. ASIZCR000345, NE of Dongsha Atoll, Taiwan (<named-content xmlns:xlink="http://www.w3.org/1999/xlink" content-type="dwc:verbatimCoordinates" xlink:type="simple"><named-content content-type="geo-json" specific-use="{&#34;type&#34;:&#34;Point&#34;,&#34;coordinates&#34;:[116.786717,20.776933]}" id="NCID0EHLAE" xlink:type="simple">20°46.616'N, 116°47.203'E</named-content></named-content>), May 2015, coll. Pei-Chen Tsai,Yao-Fong Tsao, and Yen-Wei Chang, on coral host <italic><tp:taxon-name><tp:taxon-name-part taxon-name-part-type="genus" reg="Lobophyllia">Lobophyllia</tp:taxon-name-part></tp:taxon-name></italic> sp., ASIZCR000346, Dongsha wreck (<named-content xmlns:xlink="http://www.w3.org/1999/xlink" content-type="dwc:verbatimCoordinates" xlink:type="simple"><named-content content-type="geo-json" specific-use="{&#34;type&#34;:&#34;Point&#34;,&#34;coordinates&#34;:[116.701617,20.704700]}" id="NCID0EWLAE" xlink:type="simple">20°42.282'N, 116°42.097'E</named-content></named-content>), May 2014, coll. Chen Hsi-Nien, and Pei-Chen Tsai, on coral host <italic><tp:taxon-name><tp:taxon-name-part taxon-name-part-type="genus" reg="Lobophyllia">Lobophyllia</tp:taxon-name-part> <tp:taxon-name-part taxon-name-part-type="species" reg="agaricia">agaricia</tp:taxon-name-part></tp:taxon-name></italic> (Milne Edwards &amp; Haime, 1849). MNHN-IU-2016-8720, PKK2, Madang, Papua New Guinea, November 2012, coll. B.K.K. Chan, on coral host <italic><tp:taxon-name><tp:taxon-name-part taxon-name-part-type="genus" reg="Lobophyllia">Lobophyllia</tp:taxon-name-part> <tp:taxon-name-part taxon-name-part-type="species" reg="radians">radians</tp:taxon-name-part></tp:taxon-name></italic> (Milne Edwards &amp; Haime, 1849) Edwards &amp; Haime, 1849. ADDITIONAL SPECIMENS. <abbrev xmlns:xlink="http://www.w3.org/1999/xlink" xlink:title="Coastal Ecology Laboratory, Academia Sinica, Taiwan" id="ABBRID0ERMAE" xlink:type="simple">CEL</abbrev>-LAN-075-09, Rock Yunuyen, Orchid Island, Taiwan (<named-content xmlns:xlink="http://www.w3.org/1999/xlink" content-type="dwc:verbatimCoordinates" xlink:type="simple"><named-content content-type="geo-json" specific-use="{&#34;type&#34;:&#34;Point&#34;,&#34;coordinates&#34;:[121.866667,22.135183]}" id="NCID0EYMAE" xlink:type="simple">22°08.111'N, 121°52.000'E</named-content></named-content>), October 2007, coll. B.K.K. Chan, coral host unknown. <abbrev xmlns:xlink="http://www.w3.org/1999/xlink" xlink:title="Coastal Ecology Laboratory, Academia Sinica, Taiwan" id="ABBRID0E4MAE" xlink:type="simple">CEL</abbrev>-DSA-012-1-9, Dongsha wreck, Taiwan (<named-content xmlns:xlink="http://www.w3.org/1999/xlink" content-type="dwc:verbatimCoordinates" xlink:type="simple"><named-content content-type="geo-json" specific-use="{&#34;type&#34;:&#34;Point&#34;,&#34;coordinates&#34;:[116.701617,20.704700]}" id="NCID0EWLAI" xlink:type="simple">20°42.282'N, 116°42.097'E</named-content></named-content>), May 2014, coll. Pei-Chen Tsai, on coral host <italic><tp:taxon-name><tp:taxon-name-part taxon-name-part-type="genus" reg="Lobophyllia">Lobophyllia</tp:taxon-name-part> <tp:taxon-name-part taxon-name-part-type="species" reg="agaricia">agaricia</tp:taxon-name-part></tp:taxon-name></italic>. <abbrev xmlns:xlink="http://www.w3.org/1999/xlink" xlink:title="Coastal Ecology Laboratory, Academia Sinica, Taiwan" id="ABBRID0EMNAE" xlink:type="simple">CEL</abbrev>-DSA-075, Dongsha wreck, Taiwan (<named-content xmlns:xlink="http://www.w3.org/1999/xlink" content-type="dwc:verbatimCoordinates" xlink:type="simple"><named-content content-type="geo-json" specific-use="{&#34;type&#34;:&#34;Point&#34;,&#34;coordinates&#34;:[116.806700,20.779450]}" id="NCID0ETNAE" xlink:type="simple">20°46.767'N, 116°48.402'E</named-content></named-content>), August 2015, coll. Pei-Chen Tsai, Yao-Fong Tsao, and Yen-Wei Chang, on coral host <italic><tp:taxon-name><tp:taxon-name-part taxon-name-part-type="genus" reg="Lobophyllia">Lobophyllia</tp:taxon-name-part></tp:taxon-name></italic> sp., <abbrev xmlns:xlink="http://www.w3.org/1999/xlink" xlink:title="Coastal Ecology Laboratory, Academia Sinica, Taiwan" id="ABBRID0E6NAE" xlink:type="simple">CEL</abbrev>-DSA-084-1, 2, 4, 5, data same as paratype ASIZCR000344. <abbrev xmlns:xlink="http://www.w3.org/1999/xlink" xlink:title="Coastal Ecology Laboratory, Academia Sinica, Taiwan" id="ABBRID0EDOAE" xlink:type="simple">CEL</abbrev>-DSA-097-1, 2, data same as paratype ASIZCR000345. <abbrev xmlns:xlink="http://www.w3.org/1999/xlink" xlink:title="Coastal Ecology Laboratory, Academia Sinica, Taiwan" id="ABBRID0EHOAE" xlink:type="simple">CEL</abbrev>-DSA-117-1-5, data same as holotype. <abbrev xmlns:xlink="http://www.w3.org/1999/xlink" xlink:title="Coastal Ecology Laboratory, Academia Sinica, Taiwan" id="ABBRID0ELOAE" xlink:type="simple">CEL</abbrev>-DSA-131-3, Dongsha wreck, Taiwan (<named-content xmlns:xlink="http://www.w3.org/1999/xlink" content-type="dwc:verbatimCoordinates" xlink:type="simple"><named-content content-type="geo-json" specific-use="{&#34;type&#34;:&#34;Point&#34;,&#34;coordinates&#34;:[116.701467,20.706333]}" id="NCID0ESOAE" xlink:type="simple">20°42.380'N, 116°42.088'E</named-content></named-content>), May 2015, coll. Pei-Chen Tsai, on coral host <italic><tp:taxon-name><tp:taxon-name-part taxon-name-part-type="genus" reg="Lobophyllia">Lobophyllia</tp:taxon-name-part></tp:taxon-name></italic> sp., <abbrev xmlns:xlink="http://www.w3.org/1999/xlink" xlink:title="Coastal Ecology Laboratory, Academia Sinica, Taiwan" id="ABBRID0E5OAE" xlink:type="simple">CEL</abbrev>-DSA-201, SE of Dongsha outer atoll, Taiwan <!--PageBreak-->(<named-content xmlns:xlink="http://www.w3.org/1999/xlink" content-type="dwc:verbatimCoordinates" xlink:type="simple"><named-content content-type="geo-json" specific-use="{&#34;type&#34;:&#34;Point&#34;,&#34;coordinates&#34;:[116.883533,20.613750]}" id="NCID0EHPAE" xlink:type="simple">20°36.825'N, 116°53.012'E</named-content></named-content>), May 2016, coll. Pei-Chen Tsai, Yao-Fong Tsao, and Yen-Wei Chang, on coral host <italic><tp:taxon-name><tp:taxon-name-part taxon-name-part-type="genus" reg="Lobophyllia">Lobophyllia</tp:taxon-name-part></tp:taxon-name></italic> sp., PNG-020-01, 02, data same as paratype MNHN-IU-2016-8720.</p></tp:treatment-sec><tp:treatment-sec sec-type="diagnosis" id="SECID0ETPAE"><title>Diagnosis.</title><p>
              <italic><tp:taxon-name><tp:taxon-name-part taxon-name-part-type="genus" reg="Galkinius">Galkinius</tp:taxon-name-part></tp:taxon-name></italic> with fused shell wall, spotted aperture frill; cirri, maxilla, and penis with dark spots, scutum with relatively narrow adductor plate, tergum with wide spur.</p></tp:treatment-sec><tp:treatment-sec sec-type="description" id="SECID0EAQAE"><title>Description.</title><p>(Description based on holotype: basal diameter 12 mm, rostro-carinal orifice diameter 9 mm). From i<italic>n-situ</italic> observation, shell of barnacles covered by thick coral tissue, aperture frill black with white spots (Fig. <xref ref-type="fig" rid="F2">2</xref>), colouration did not changing after preservation in 95% EtOH. Shell oval, plates fully fused, pink externally after bleach treatment, external surface smooth (Fig. <xref ref-type="fig" rid="F3">3A, B</xref>). Base of shell with 30–40 internal rids radiating from rim of inner operculum (Fig. <xref ref-type="fig" rid="F3">3C</xref>). Orifice oval, long, narrow, about 1/3 length of rostro-carinal diameter.</p><fig id="F2" position="float" orientation="portrait"><label>Figure 2.</label><caption><p>
                  <italic>In-situ</italic> underwater photo of <italic><tp:taxon-name><tp:taxon-name-part taxon-name-part-type="genus" reg="Galkinius">Galkinius</tp:taxon-name-part> <tp:taxon-name-part taxon-name-part-type="species" reg="maculosus">maculosus</tp:taxon-name-part></tp:taxon-name></italic> sp. n. <bold>A</bold> Additional specimen <abbrev xmlns:xlink="http://www.w3.org/1999/xlink" xlink:title="Coastal Ecology Laboratory, Academia Sinica, Taiwan" id="ABBRID0ELRAE" xlink:type="simple">CEL</abbrev>-DSA-117 (white arrow), on coral <italic><tp:taxon-name><tp:taxon-name-part taxon-name-part-type="genus" reg="Lobophyllia">Lobophyllia</tp:taxon-name-part></tp:taxon-name></italic> sp., NE of Dongsha Atoll, Taiwan <bold>B</bold> Magnified photo of the barnacle (<abbrev xmlns:xlink="http://www.w3.org/1999/xlink" xlink:title="Coastal Ecology Laboratory, Academia Sinica, Taiwan" id="ABBRID0EYRAE" xlink:type="simple">CEL</abbrev>-DSA-117) showing the spotted aperture frill <bold>C</bold> Additional specimen <abbrev xmlns:xlink="http://www.w3.org/1999/xlink" xlink:title="Coastal Ecology Laboratory, Academia Sinica, Taiwan" id="ABBRID0E5RAE" xlink:type="simple">CEL</abbrev>-DSA-075 (white arrow), on coral <italic><tp:taxon-name><tp:taxon-name-part taxon-name-part-type="genus" reg="Lobophyllia">Lobophyllia</tp:taxon-name-part></tp:taxon-name></italic> sp., SE of Dongsha Atoll, Taiwan <bold>D</bold> Magnified photo of the barnacle (<abbrev xmlns:xlink="http://www.w3.org/1999/xlink" xlink:title="Coastal Ecology Laboratory, Academia Sinica, Taiwan" id="ABBRID0ELSAE" xlink:type="simple">CEL</abbrev>-DSA-075) <bold>E</bold> Additional specimen <abbrev xmlns:xlink="http://www.w3.org/1999/xlink" xlink:title="Coastal Ecology Laboratory, Academia Sinica, Taiwan" id="ABBRID0ERSAE" xlink:type="simple">CEL</abbrev>-DSA-097 (white arrow), on coral <italic><tp:taxon-name><tp:taxon-name-part taxon-name-part-type="genus" reg="Lobophyllia">Lobophyllia</tp:taxon-name-part></tp:taxon-name></italic> sp., NE of Dongsha Atoll, Taiwan <bold>F</bold> Magnified photo of the barnacle (<abbrev xmlns:xlink="http://www.w3.org/1999/xlink" xlink:title="Coastal Ecology Laboratory, Academia Sinica, Taiwan" id="ABBRID0E5SAE" xlink:type="simple">CEL</abbrev>-DSA-097) <bold>G</bold> Additional specimen <abbrev xmlns:xlink="http://www.w3.org/1999/xlink" xlink:title="Coastal Ecology Laboratory, Academia Sinica, Taiwan" id="ABBRID0EETAE" xlink:type="simple">CEL</abbrev>-DSA-201 (white arrow), on coral <italic><tp:taxon-name><tp:taxon-name-part taxon-name-part-type="genus" reg="Lobophyllia">Lobophyllia</tp:taxon-name-part></tp:taxon-name></italic> sp., Northeast of Dongsha Atoll, Taiwan <bold>H</bold> Magnified photo of the barnacle (<abbrev xmlns:xlink="http://www.w3.org/1999/xlink" xlink:title="Coastal Ecology Laboratory, Academia Sinica, Taiwan" id="ABBRID0ERTAE" xlink:type="simple">CEL</abbrev>-DSA-201) showing spotted aperture frill. (<abbrev xmlns:xlink="http://www.w3.org/1999/xlink" xlink:title="aperture frill" id="ABBRID0EVTAE" xlink:type="simple">AF</abbrev>: aperture frill).</p></caption><graphic xmlns:xlink="http://www.w3.org/1999/xlink" xlink:href="zookeys-719-001-g002.jpg" position="float" orientation="portrait" xlink:type="simple" id="oo_172217.jpg"/></fig><fig id="F3" position="float" orientation="portrait"><label>Figure 3.</label><caption><p>Shell and opercular plates of <italic><tp:taxon-name><tp:taxon-name-part taxon-name-part-type="genus" reg="Galkinius">Galkinius</tp:taxon-name-part> <tp:taxon-name-part taxon-name-part-type="species" reg="maculosus">maculosus</tp:taxon-name-part></tp:taxon-name></italic> sp. n. <bold>A</bold> (<abbrev xmlns:xlink="http://www.w3.org/1999/xlink" xlink:title="light microscopes" id="ABBRID0ETUAE" xlink:type="simple">LM</abbrev>) and <bold>B</bold> (<abbrev xmlns:xlink="http://www.w3.org/1999/xlink" xlink:title="scanning electron microscopes" id="ABBRID0EZUAE" xlink:type="simple">SEM</abbrev>) of dorsal view of fused shell (Holotype, ASIZCR000343) <bold>C</bold> Ventral view of shell (<abbrev xmlns:xlink="http://www.w3.org/1999/xlink" xlink:title="scanning electron microscopes" id="ABBRID0E6UAE" xlink:type="simple">SEM</abbrev>) with internal rids radiating from rim of inner operculum (<abbrev xmlns:xlink="http://www.w3.org/1999/xlink" xlink:title="Coastal Ecology Laboratory, Academia Sinica, Taiwan" id="ABBRID0EDVAE" xlink:type="simple">CEL</abbrev>-LAN-075-09) <bold>D</bold> Dorsal view and <bold>E</bold> Ventral view of fused scutum and tergum (ASIZCR000343) <bold>F</bold> Dorsal view (<abbrev xmlns:xlink="http://www.w3.org/1999/xlink" xlink:title="Coastal Ecology Laboratory, Academia Sinica, Taiwan" id="ABBRID0ENVAE" xlink:type="simple">CEL</abbrev>-DSA-012-9) and <bold>G</bold> Ventral view (<abbrev xmlns:xlink="http://www.w3.org/1999/xlink" xlink:title="Coastal Ecology Laboratory, Academia Sinica, Taiwan" id="ABBRID0ETVAE" xlink:type="simple">CEL</abbrev>-DSA-012-9) of fused scutum and tergum under Scanning Electron microscope <bold>H</bold> Horizontal striations on external surface of scutum <bold>I</bold> Horizontal striations on external surface of tergum. Scale bars in µm. Abbreviations: AP: adductor plate, S: scutum, T: tergum, MF: medial spur furrow, RT: rostral tooth, AD: adductor muscle scar, SP: spur.</p></caption><graphic xmlns:xlink="http://www.w3.org/1999/xlink" xlink:href="zookeys-719-001-g003.jpg" position="float" orientation="portrait" xlink:type="simple" id="oo_172218.jpg"/></fig><p>Scutum and tergum white, plates fused without junctions (Fig. <xref ref-type="fig" rid="F3">3D–G</xref>). Width of scutum similar to width of tergum. Scutum triangular, transversely elongated, width two times longer than height. Occludent margin straight, with 6–8 rostral teeth basally along ventral surface of occludent margin, teeth gradually increasing in size from apex to base (Fig. <xref ref-type="fig" rid="F3">3D–G</xref>). Ventral view with oval-shaped adductor muscle scar. Dorsal view with horizontal striations, each bearing rows of small pores (Fig. <xref ref-type="fig" rid="F3">3H</xref>). Adductor plate convex, extending below basal margin half height of scutum (Fig. <xref ref-type="fig" rid="F3">3D, F</xref>). Tergum trapezoid, three times higher than scutum. Tergum apex pronounced, lateral depressor muscle crests not apparent. Spur wide, reaching one third width of basal margin of tergum, base convex, height of scutal side of spur three times longer than carinal side, height of spur about one third height of tergum. Dorsal surface with middle spur furrow, curving slightly from the basal margin towards carinal margin (Fig. <xref ref-type="fig" rid="F3">3D</xref>). Dorsal surface with horizontal striations, each bearing rows of small pores (Fig. <xref ref-type="fig" rid="F3">3I</xref>).</p><p>Maxilla oval, with dark spots (Fig. <xref ref-type="fig" rid="F4">4A</xref>), serrulate setae distally (Fig. <xref ref-type="fig" rid="F4">4B, C</xref>) and along inferior margin (Fig. <xref ref-type="fig" rid="F4">4D</xref>). Maxillule cutting edge straight without notch, bearing row of 9–12 large setae (inconsistent, withtwo specimens with 12 and 9 large setae, Fig. <xref ref-type="fig" rid="F4">4E, F</xref>, respectively). Region close to cutting edge with fine simple setae (Fig. <xref ref-type="fig" rid="F4">4H</xref>). Mandible with four teeth (Fig. <xref ref-type="fig" rid="F5">5A</xref>). First teeth largest and sharp (Fig. <xref ref-type="fig" rid="F5">5C</xref>). Second, third, and fourth teeth bidentate (Fig. <xref ref-type="fig" rid="F5">5C, E</xref>). First and second teeth well separated than remainder, third to fifth teeth smaller than first and second teeth. First three teeth occupying 3/4 length of cutting edge. Lower margin short, about 1/16 length of total length of mandible. Lateral side and lower margin of mandible bearing simple setae (Fig. <xref ref-type="fig" rid="F5">5D–H</xref>). Mandibular palp rectangular, elongated (Fig. <xref ref-type="fig" rid="F6">6A</xref>), bearing serrated setae distally (Fig. <xref ref-type="fig" rid="F6">6B</xref>) and along interior margin (Fig. <xref ref-type="fig" rid="F6">6C</xref>). Labrum bilobed, V-shaped notch between two lobes, one sharp tooth on each side of notch (Fig. <xref ref-type="fig" rid="F6">6D–G</xref>) (consistent in two specimens, Fig. <xref ref-type="fig" rid="F6">6D, H</xref>).</p><fig id="F4" position="float" orientation="portrait"><label>Figure 4.</label><caption><p>Maxilla and maxillule of <italic><tp:taxon-name><tp:taxon-name-part taxon-name-part-type="genus" reg="Galkinius">Galkinius</tp:taxon-name-part> <tp:taxon-name-part taxon-name-part-type="species" reg="maculosus">maculosus</tp:taxon-name-part></tp:taxon-name></italic> sp. n. <bold>A</bold> Maxilla oval, with dark spots (ASIZCR000343) <bold>B–D</bold> Serrated setae on margin <bold>E</bold> Maxillule (ASIZCR000343) <bold>F</bold> Maxillule (<abbrev xmlns:xlink="http://www.w3.org/1999/xlink" xlink:title="Coastal Ecology Laboratory, Academia Sinica, Taiwan" id="ABBRID0EPZAE" xlink:type="simple">CEL</abbrev>-DSA-012-6) <bold>G</bold> Large simple setae on straight cutting edge <bold>H</bold> Simple setae on lateral margin. Scale bars in µm.</p></caption><graphic xmlns:xlink="http://www.w3.org/1999/xlink" xlink:href="zookeys-719-001-g004.jpg" position="float" orientation="portrait" xlink:type="simple" id="oo_172219.jpg"/></fig><fig id="F5" position="float" orientation="portrait"><label>Figure 5.</label><caption><p>Mandible of <italic><tp:taxon-name><tp:taxon-name-part taxon-name-part-type="genus" reg="Galkinius">Galkinius</tp:taxon-name-part> <tp:taxon-name-part taxon-name-part-type="species" reg="maculosus">maculosus</tp:taxon-name-part></tp:taxon-name></italic> sp. n. <bold>A</bold> Mandible (ASIZCR000343) <bold>B</bold> First teeth of mandible <bold>C</bold> Bidentate second tooth <bold>D</bold> Lower margin and inferior angle with simple setae <bold>E</bold> Bidentate third and fourth teeth <bold>F</bold> simple setae on lateral margin <bold>G</bold> Inferior angle with simple setae <bold>H</bold> Lower margin with simple setae. Scale bars in µm.</p></caption><graphic xmlns:xlink="http://www.w3.org/1999/xlink" xlink:href="zookeys-719-001-g005.jpg" position="float" orientation="portrait" xlink:type="simple" id="oo_172220.jpg"/></fig><fig id="F6" position="float" orientation="portrait"><label>Figure 6.</label><caption><p>Mandibular palp and labrum of <italic><tp:taxon-name><tp:taxon-name-part taxon-name-part-type="genus" reg="Galkinius">Galkinius</tp:taxon-name-part> <tp:taxon-name-part taxon-name-part-type="species" reg="maculosus">maculosus</tp:taxon-name-part></tp:taxon-name></italic> sp. n. <bold>A</bold> Mandibular palp showing black spots (ASIZCR000343) <bold>B</bold> Serrulate setae distally <bold>C</bold> Serrulate setae on interior margin <bold>D</bold> Bilobed labrum with V-shaped notch between two lobes (ASIZCR000343) <bold>E</bold> Tooth on labrum <bold>F</bold> Tooth on labrum <bold>G</bold> Surface of labrum with simple setae <bold>H</bold> Bilobed labrum (<abbrev xmlns:xlink="http://www.w3.org/1999/xlink" xlink:title="Coastal Ecology Laboratory, Academia Sinica, Taiwan" id="ABBRID0EH3AE" xlink:type="simple">CEL</abbrev>-DSA-012-6). Scale bars in µm.</p></caption><graphic xmlns:xlink="http://www.w3.org/1999/xlink" xlink:href="zookeys-719-001-g006.jpg" position="float" orientation="portrait" xlink:type="simple" id="oo_172221.jpg"/></fig><p>Cirrus I with rami unequal. Dark spots and stripes on each segment of anterior and posterior rami (Fig. <xref ref-type="fig" rid="F7">7A</xref>). Posterior ramus short (nine segments), bearing serrate setae (Fig. <xref ref-type="fig" rid="F7">7B</xref>), the anterior edges of the rami carry simple and serrulate setae (Fig. <xref ref-type="fig" rid="F7">7C</xref>). Anterior ramus long (17 segments), slender, anterior edges of the segments bearing simple and bi<!--PageBreak--><!--PageBreak--><!--PageBreak--><!--PageBreak--><!--PageBreak--><!--PageBreak--><!--PageBreak--><!--PageBreak--><!--PageBreak-->dentate serrulate setae (Fig. <xref ref-type="fig" rid="F7">7D</xref>). Cirrus II rami sub-equal. Dark spots and stripes on each segment of anterior and posterior rami (Fig. <xref ref-type="fig" rid="F7">7E</xref>) Anterior ramus (nine segments) and posterior ramus (seven segments), bearing serrulate setae. Anterior edges of both anterior and posterior rami with both simple and bidentate serrulate setae (Fig. <xref ref-type="fig" rid="F7">7F</xref>). Fan-shaped denticles present at the margins of middle segments (Fig. <xref ref-type="fig" rid="F7">7G</xref>) and conical spines present at the margin of distal two to three segments (Fig. <xref ref-type="fig" rid="F7">7H</xref>). Cirrus III rami subequal (Fig. <xref ref-type="fig" rid="F8">8A</xref>), dark spots and stripes exist on each segment of anterior and posterior rami. Anterior ramus (12 segments) and posterior ramus (10 segments), with simple and serrulate setae. Fan-shaped denticles (Fig. <xref ref-type="fig" rid="F8">8B</xref>) present at the surface of basal segments of posterior ramus Conical spines present at the margin of the distal three up to eight segments at both anterior and posterior rami (Fig. <xref ref-type="fig" rid="F8">8C</xref>). Anterior sides of both anterior and posterior rami with bidentate serrulate setae (Fig. <xref ref-type="fig" rid="F8">8D</xref>). Cirrus IV-VI long, slender, with equal rami length. Number of segments on Cirrus IV (22, 20) (Fig. <xref ref-type="fig" rid="F8">8E</xref>), Cirrus V (24, 24) (Fig. <xref ref-type="fig" rid="F9">9A</xref>), Cirrus VI (23, 23) (Fig. <xref ref-type="fig" rid="F9">9D</xref>). Stripes exist on each segment of the ramus (Figs <xref ref-type="fig" rid="F8">8E</xref>, <xref ref-type="fig" rid="F9">9A</xref>, <xref ref-type="fig" rid="F9">9D</xref>). Intermediate segments of Cirrus IV-VI has four pairs of serrulate setae (Figs <xref ref-type="fig" rid="F8">8F</xref>, <xref ref-type="fig" rid="F9">9B, C, E, F</xref>), distal pair longest, proximal pair shortest. Penis long (about one and a half times length of Cirrus VI), annulated, with scattered irregular dark spots (Fig. <xref ref-type="fig" rid="F9">9G</xref>). Pedicel with basidorsal point (Fig. <xref ref-type="fig" rid="F9">9G, H</xref>), apex of penis with short, simple setae (Fig. <xref ref-type="fig" rid="F9">9I</xref>).</p><fig id="F7" position="float" orientation="portrait"><label>Figure 7.</label><caption><p>Cirrus I, II of <italic><tp:taxon-name><tp:taxon-name-part taxon-name-part-type="genus" reg="Galkinius">Galkinius</tp:taxon-name-part> <tp:taxon-name-part taxon-name-part-type="species" reg="maculosus">maculosus</tp:taxon-name-part></tp:taxon-name></italic> sp. n. <bold>A</bold> Cirrus I with dark spots, posterior ramus shorter than anterior one (ASIZCR000343) <bold>B</bold> Serrulate setae on anterior ramus <bold>C</bold> Simple and serrulate setae on the distal segment of posterior ramus <bold>D</bold> Simple and bidentate serrulate setae on the distal segment of anterior ramus <bold>E</bold> Cirrus II with dark spots and stripes on each segment, rami almost equal length (ASIZCR000343) <bold>F</bold> Simple and bidentate serrulate setae on the distal segment of anterior ramus <bold>G</bold> Fan-shaped denticles at the margins of middle segment (indicated by arrows) <bold>H</bold> Series of conical spines at the margin of distal segments (indicated by arrows). Scale bars in µm.</p></caption><graphic xmlns:xlink="http://www.w3.org/1999/xlink" xlink:href="zookeys-719-001-g007.jpg" position="float" orientation="portrait" xlink:type="simple" id="oo_172222.jpg"/></fig><fig id="F8" position="float" orientation="portrait"><label>Figure 8.</label><caption><p>Cirrus III, IV of <italic><tp:taxon-name><tp:taxon-name-part taxon-name-part-type="genus" reg="Galkinius">Galkinius</tp:taxon-name-part> <tp:taxon-name-part taxon-name-part-type="species" reg="maculosus">maculosus</tp:taxon-name-part></tp:taxon-name></italic> sp. n. <bold>A</bold> Cirrus III with dark spots and stripes on each segment, rami almost equal length (ASIZCR000343) <bold>B</bold> Fan-shaped denticles on the surface of basal segments of posterior ramus (indicated by arrows) <bold>C</bold> Series of conical spines at the margin of distal segments of posterior ramus (indicated by arrows) <bold>D</bold> Simple and serrulate setae on the distal segment of posterior ramus <bold>E</bold> Cirrus IV, with stripes on each segment, rami almost equal length (ASIZCR000343) <bold>F</bold> simple and serrulate setae on intermediate segment <bold>G</bold> Simple and serrulate setae on the distal segment of posterior ramus <bold>H</bold> Simple and serrulate setae on the distal segment of anterior ramus. Scale bars in µm.</p></caption><graphic xmlns:xlink="http://www.w3.org/1999/xlink" xlink:href="zookeys-719-001-g008.jpg" position="float" orientation="portrait" xlink:type="simple" id="oo_172223.jpg"/></fig><fig id="F9" position="float" orientation="portrait"><label>Figure 9.</label><caption><p>Cirrus V, VI and penis of <italic><tp:taxon-name><tp:taxon-name-part taxon-name-part-type="genus" reg="Galkinius">Galkinius</tp:taxon-name-part> <tp:taxon-name-part taxon-name-part-type="species" reg="maculosus">maculosus</tp:taxon-name-part></tp:taxon-name></italic> sp. n. <bold>A</bold> Cirrus V, with stripes on each segment, rami almost equal length (ASIZCR000343) <bold>B</bold> Intermediate segment with 4 pairs of serrulate setae <bold>C</bold> Serrulate setae on the distal segment of anterior ramus <bold>D</bold> Cirrus VI, with stripes on each segment, rami almost equal length (ASIZCR000343) <bold>E</bold> Intermediate segment with 4 pairs of serrulate seta <bold>F</bold> Serrulate setae on the distal segment of posterior ramus <bold>G</bold> Penis with dark spots (ASIZCR000343) <bold>H</bold> Basi-dorsal point of penis <bold>I</bold> Apex of penis with short simple setae. Scale bars in µm.</p></caption><graphic xmlns:xlink="http://www.w3.org/1999/xlink" xlink:href="zookeys-719-001-g009.jpg" position="float" orientation="portrait" xlink:type="simple" id="oo_172224.jpg"/></fig></tp:treatment-sec><tp:treatment-sec sec-type="etymology" id="SECID0ETDAG"><title>Etymology.</title><p>The name <italic>maculosus</italic> means dappled or mottled, and therefore denotes the spots scattered around the aperture frill, maxilla, palp, Cirrus I-VI, and penis of this species.</p></tp:treatment-sec><tp:treatment-sec sec-type="distribution" id="SECID0EDEAG"><title>Distribution.</title><p>Taiwan waters (Dongsha Atoll in the South China Sea, Orchid Island in the Pacific Ocean), Madang, Papua New Guinea.</p></tp:treatment-sec></tp:taxon-treatment>
